# Supplementary material for: Binding of Herpes Simplex Virus Type-1 Virions Leads to the Induction of Intracellular Signalling in the Absence of Virus Entry
Source: PLoS One. 2010 Mar 5;5(3):e9560. doi: 10.1371/journal.pone.0009560 (PMC2832691; doi:10.1371/journal.pone.0009560)
Supplement: Table S1 — Normalised datasets for genes differentially expressed on a signalling-specific microarray after infection with entry-defective HSV-1. (0.14 MB XLS) [file pone.0009560.s001.xls]

## Sheet: ΔgB
Gene Target	No Virus (1)	No Virus (2)	log2 (1)	log2 (2)			ΔgB (1)	ΔgB (2)	log2 (1)	log2 (2)		Fold	p =
A2M	10	27.08	3.32193	4.75916			94.06	73.99	6.55551	6.20926		5.06949	0.0434227
ATF2	113.7	10	6.82909	3.32193			42.21	81.35	5.39951	6.34607		1.73783	0.351782
BAX	144.42	149.15	7.17413	7.22062			152.84	116.76	7.25588	6.8674		0.910207	0.279767
BCL2	10.98	34.47	3.45681	5.10727			71.58	66.24	6.16148	6.04963		3.53944	0.0791451
BCL2A1	64.18	37.65	6.00405	5.23458			16.45	10	4.04002	3.32193		0.260916	0.033223
BCL2L1	93.21	162.93	6.54241	7.34811			62.69	10	5.97016	3.32193		0.203174	0.119276
BIRC1	50.48	33.61	5.65764	5.07082			10	30.84	3.32193	4.94673		0.426347	0.145244
BIRC2	10	50.23	3.32193	5.65048			128.92	57.73	7.01033	5.85125		3.84928	0.136744
BIRC3	10	40.23	3.32193	5.3302			60.55	55.15	5.92006	5.78529		2.88108	0.134284
BMP2	68.74	97.18	6.10308	6.60259			44.48	48.53	5.47508	5.6008		0.568453	0.0435214
BMP4	79.76	10	6.31759	3.32193			39.82	47.76	5.31542	5.57773		1.54415	0.358623
BRCA1	15.05	93.07	3.91169	6.54024			46.68	54.8	5.54473	5.7761		1.3514	0.386612
CCND1	270.82	182	8.08119	7.50779			330.65	354.15	8.36916	8.46822		1.54135	0.082538
CD5	14.89	56.67	3.89627	5.82451			34.56	60.59	5.11103	5.92101		1.5753	0.297358
CDK2	10	33.2	3.32193	5.05311			60.12	82.18	5.90977	6.36072		3.85766	0.0806757
CDKN1A	372.85	184.26	8.54245	7.5256			317.27	172.33	8.30957	7.42903		0.892098	0.414676
CDKN1B	10	53.58	3.32193	5.74362			32.11	36.52	5.00495	5.19061		1.4794	0.343746
CDKN1C	303.16	375.55	8.24394	8.55286			397.21	284.08	8.63376	8.15015		0.995544	0.492062
CDKN2A	10	76.78	3.32193	6.26266			47.59	57.8	5.57259	5.853		1.89277	0.298372
CDKN2B	117.93	209.29	6.88179	7.70936			118.11	146.79	6.88399	7.19761		0.838118	0.311465
CDKN2C	10	36.67	3.32193	5.19653			19.2	29.67	4.26303	4.89093		1.24639	0.389174
CDKN2D	10	31.8	3.32193	4.99095			30.32	18	4.9222	4.16993		1.31005	0.355897
CDX1	132.87	10	7.05387	3.32193			34.9	65.2	5.12516	6.0268		1.30865	0.429245
CEBPB	137.28	83.07	7.10098	6.37626			69.5	61.74	6.11894	5.94813		0.613409	0.09937
CSF2	65.97	68.62	6.04374	6.10056			44.86	34.01	5.48736	5.08789		0.580543	0.030109
CSN2	10	10	3.32193	3.32193			44.86	61.06	5.48736	5.93216		5.23369	0.00428176
CTSD	193.2	124.48	7.59395	6.95977			112.87	192.18	6.81852	7.58631		0.949708	0.447433
CYP19A1	61.77	23.68	5.94883	4.5656			46.55	34.06	5.54071	5.09001		1.04112	0.471785
EGFR	134.72	13.8	7.07382	3.7866			38.77	134.47	5.27687	7.07114		1.67458	0.364794
EGR1	71.45	61.35	6.15886	5.93899			51.19	92.73	5.67779	6.53496		1.04063	0.454286
EN1	168.12	52.27	7.39335	5.70791			92.29	79.31	6.5281	6.30943		0.912652	0.445466
FASN	91.65	17.12	6.51806	4.09761			34.01	78.32	5.08789	6.29131		1.30293	0.402069
STRA6	10	55.99	3.32193	5.8071			33.94	44.42	5.08491	5.47314		1.64093	0.313613
FN1	626.28	461.82	9.29066	8.85119			620.14	1050.12	9.27645	10.0363		1.50053	0.156924
FOS	86.94	76.75	6.44195	6.26209			167.34	21.51	7.38664	4.42694		0.734465	0.39614
GADD45A	10	31.5	3.32193	4.97728			89.3	96.28	6.48059	6.58916		5.22442	0.0513206
Gene Target	No Virus (1)	No Virus (2)	log2 (1)	log2 (2)			ΔgB (1)	ΔgB (2)	log2 (1)	log2 (2)		Fold	p =
GYS1	10	74.97	3.32193	6.22824			10	77.91	3.32193	6.28374		1.01942	0.495272
HHIP	50.46	32.65	5.65707	5.02901			46.76	61.27	5.5472	5.93711		1.3187	0.19657
HK2	37.44	62.88	5.22651	5.97453			89.56	16.76	6.48478	4.06695		0.798491	0.410752
FOXA2	129.34	24.83	7.01502	4.63401			90.63	57.89	6.50192	5.85524		1.27815	0.400555
HOXA1	41.12	63.5	5.36177	5.98868			67.06	54.37	6.06738	5.76474		1.18167	0.280263
HOXB1	81.93	29.98	6.35632	4.90593			10	92.63	3.32193	6.53341		0.614099	0.364151
HSF1	10	82	3.32193	6.35755			10	136.9	3.32193	7.09698		1.2921	0.446344
HSPB1	391.18	383.92	8.61169	8.58466			186.92	276.44	7.54628	8.11082		0.58657	0.0562609
HSPCA	112.92	40.5	6.81916	5.33985			95.93	63.58	6.58391	5.9905		1.15485	0.409382
ICAM1	18.64	18.44	4.22033	4.20477			48	10	5.58496	3.32193		1.18173	0.42557
IGFBP3	75.84	442.82	6.24489	8.79058			577.38	52.64	9.17338	5.71809		0.951319	0.488141
IL2	10	44.5	3.32193	5.47573			35.02	25.1	5.13011	4.64962		1.40545	0.349915
IL2RA	10	86.05	3.32193	6.4271			40.07	31.83	5.32445	4.99232		1.21745	0.436249
IL4	24.68	38.24	4.62527	5.25701			38.36	21.21	5.26153	4.40667		0.928492	0.429506
IL4R	28.36	45.19	4.82579	5.49793			33	63.76	5.04439	5.99458		1.28132	0.300728
IRF1	10.98	60.7	3.45681	5.92362			51.17	47.07	5.67723	5.55674		1.90101	0.26562
JUN	21.44	81.64	4.42223	6.3512			58.07	43.54	5.85972	5.44427		1.20187	0.40661
JUNB	53.57	187.48	5.74335	7.55059			114.46	85.99	6.8387	6.4261		0.989948	0.494441
KLK2	10	10	3.32193	3.32193			72.47	64.42	6.17931	6.00944		6.83265	0.000468633
KLK3	62.69	41.87	5.97016	5.38785			67.23	82.81	6.07103	6.37173		1.45637	0.119861
LEP	10	44.86	3.32193	5.48736			34.58	16.49	5.11187	4.04352		1.12744	0.449582
LTA	53.22	55.04	5.7339	5.78241			31.44	62.93	4.97453	5.97568		0.821852	0.314559
MDM2	10	21.51	3.32193	4.42694			56.95	65.53	5.83162	6.03408		4.1653	0.0335298
CXCL9	46.59	67.29	5.54195	6.07232			60.96	57.35	5.92979	5.84172		1.05601	0.398738
MMP10	50.45	20.48	5.65678	4.35614			49.42	61.12	5.62702	5.93357		1.70981	0.183199
MMP7	10	25.98	3.32193	4.69933			49.4	22.11	5.62644	4.46663		2.0504	0.184451
MYC	110.53	34.93	6.78829	5.12639			144.62	214.52	7.17612	7.74497		2.83471	0.114557
NFKB1	27.48	15.6	4.78031	3.96347			67.67	56.28	6.08044	5.81455		2.98061	0.0334681
NFKBIA	32.62	71.05	5.02768	6.15076			41.77	39.37	5.3844	5.29902		0.842347	0.351611
NOS2A	10	41.63	3.32193	5.37955			27.02	24.43	4.75596	4.61058		1.25922	0.388861
ODC1	60.56	97.38	5.92029	6.60555			74.64	85.04	6.22188	6.41007		1.03746	0.447505
PECAM1	10	19.27	3.32193	4.26828			68.43	59.64	6.09656	5.89821		4.60205	0.0224833
PGR	26.72	10	4.73985	3.32193			31.07	13.46	4.95745	3.75061		1.25105	0.380821
TP53I3	10	10	3.32193	3.32193			32.71	41.45	5.03166	5.3733		3.68216	0.00407514
PRKCA	11.13	26.8	3.47638	4.74416			21.14	32.72	4.4019	5.0321		1.5228	0.240849
PRKCB1	10	38.52	3.32193	5.26754			34.09	24.07	5.09128	4.58916		1.45951	0.320792
Gene Target	No Virus (1)	No Virus (2)	log2 (1)	log2 (2)			ΔgB (1)	ΔgB (2)	log2 (1)	log2 (2)		Fold	p =
PRKCE	10	69.86	3.32193	6.12639			20.06	62.37	4.32625	5.96278		1.33826	0.409956
PTCH	140.16	96.08	7.13093	6.58616			54.08	159.83	5.75702	7.32039		0.801159	0.368224
PTCH2	15.64	58.04	3.96717	5.85898			44.19	56.61	5.46565	5.82299		1.66007	0.263401
PTGS2	72.67	72.67	6.18329	6.18329			67.42	41.43	6.0751	5.3726		0.727272	0.1605
RBP1	10	52.82	3.32193	5.72301			58.34	25.51	5.86641	4.67299		1.67857	0.316667
RBP2	10	45.93	3.32193	5.52136			36.01	27.52	5.17033	4.78241		1.46888	0.334296
CCL2	75.59	135.26	6.24012	7.07959			230.96	239.06	7.8515	7.90123		2.32383	0.0507929
SELE	33.01	15.9	5.04483	3.99095			30.72	15.58	4.94111	3.96162		0.954933	0.467373
SELPLG	38.2	41.85	5.2555	5.38716			57.01	33.18	5.83314	5.05224		1.08776	0.394093
WSB1	59.22	34.63	5.88801	5.11395			45.08	38.89	5.49442	5.28133		0.924593	0.4023
TFRC	145.94	75.75	7.18923	6.24317			68.73	67.15	6.10287	6.06932		0.646127	0.157288
TMEPAI	10	37.61	3.32193	5.23304			74.97	68.19	6.22824	6.09149		3.68682	0.0941823
TNF	10	12.68	3.32193	3.66448			42.01	10	5.39266	3.32193		1.82019	0.248424
TNFRSF10B	155.23	24.65	7.27826	4.62352			61.01	48.95	5.93097	5.61324		0.883447	0.452927
FAS	159.23	81.29	7.31497	6.34501			54.38	42.66	5.765	5.41481		0.423349	0.0689935
FASLG	156.88	69.89	7.29352	6.12701			29.44	43.6	4.87971	5.44626		0.342153	0.069863
TP53	151.38	91.99	7.24203	6.52341			72.6	57.65	6.1819	5.84925		0.548231	0.0799615
VCAM1	10	53.75	3.32193	5.74819			56	34.29	5.80735	5.09972		1.89012	0.271446
WISP1	60.75	69.58	5.92481	6.1206			37.18	30.88	5.21645	4.9486		0.521168	0.0148754
WISP2	100.59	80.28	6.65234	6.32697			11.73	11.88	3.55213	3.57046		0.131364	0.00154097
WISP3	10	57.7	3.32193	5.8505			56.86	10	5.82934	3.32193		0.992694	0.497899
WNT1	13.89	16.85	3.79597	4.07468			39.37	10	5.29902	3.32193		1.29698	0.371597
WNT2	10	22.18	3.32193	4.47119			10.16	10	3.34483	3.32193		0.676809	0.215236
TRIM25	84.81	68.78	6.40616	6.10392			102.89	65.4	6.68496	6.03122		1.07404	0.400838

## Sheet: ΔgD
Gene Target	No Virus (1)	No Virus (2)	log2 (1)	log2 (2)			ΔgD (1)	ΔgD (2)	log2 (1)	log2 (2)		Fold	p =
A2M	27.8557	17.8783	4.7999	4.16014			21.9468	72.8884	4.45594	6.18762		1.79223	0.229032
ATF2	10	19.9916	3.32193	4.32132			10	53.8368	3.32193	5.75052		1.64103	0.32043
BAX	28.8053	66.88	4.84826	6.0635			38.51	67.0297	5.26716	6.06673		1.15754	0.399499
BCL2	10	25.3977	3.32193	4.66663			10	10.7115	3.32193	3.42108		0.649422	0.226567
BCL2A1	23.1187	130.502	4.53099	7.02793			10	10	3.32193	3.32193		0.182058	0.0939336
BCL2L1	57.1784	73.1936	5.8374	6.19364			14.5164	11.6258	3.85962	3.53926		0.200812	0.00526451
BIRC1	12.7026	10	3.66705	3.32193			10	10	3.32193	3.32193		0.887266	0.211325
BIRC2	14.477	10	3.85569	3.32193			96.35	23.7708	6.59021	4.57112		3.97748	0.0983482
BIRC3	10	10	3.32193	3.32193			10	10	3.32193	3.32193		1	-
BMP2	10	21.1786	3.32193	4.40454			10	10	3.32193	3.32193		0.687149	0.211325
BMP4	70.7219	107.14	6.14409	6.74335			49.1028	42.74	5.61773	5.41752		0.526281	0.0496653
BRCA1	82.08	10	6.35896	3.32193			22.09	34.1758	4.46532	5.09491		0.959045	0.486251
CCND1	106.875	128.914	6.73978	7.01027			15.8456	10	3.98601	3.32193		0.107242	0.00608194
CD5	10.13	44.4918	3.34057	5.47547			15.6274	10	3.966	3.32193		0.58884	0.28197
CDK2	38.3135	10	5.25978	3.32193			18.1383	10	4.18096	3.32193		0.688053	0.330692
CDKN1A	10	10	3.32193	3.32193			52.3327	30.6588	5.70964	4.93823		4.00557	0.0175855
CDKN1B	10.0992	33.6517	3.33617	5.07261			16.4177	14.4157	4.03718	3.84957		0.834503	0.396611
CDKN1C	24.8503	33.6461	4.63519	5.07237			10	23.6854	3.32193	4.56593		0.53224	0.150796
CDKN2A	31.2639	14.589	4.96643	3.86681			10.3736	80.4161	3.37485	6.32941		1.35239	0.404128
CDKN2B	42.9319	10	5.42398	3.32193			66.0504	48.0098	6.0455	5.58526		2.71777	0.156012
CDKN2C	27.0885	78.2085	4.75961	6.28925			44.0602	37.7149	5.4614	5.23706		0.885646	0.420879
CDKN2D	17.5843	18.8422	4.13622	4.23589			10	10	3.32193	3.32193		0.549379	0.00165486
CDX1	21.1017	10	4.39929	3.32193			19.5555	45.3397	4.2895	5.5027		2.04981	0.164994
CEBPB	51.8369	30.92	5.69591	4.95047			62.1223	93.62	5.95704	6.54874		1.90489	0.0949757
CSF2	10	13.7938	3.32193	3.78595			10	30.3662	3.32193	4.9244		1.48372	0.282709
CSN2	23.3821	10	4.54733	3.32193			10	10	3.32193	3.32193		0.653971	0.211325
CTSD	69.5385	255.19	6.11974	7.99543			25.0031	50.1346	4.64403	5.64773		0.265779	0.107062
CYP19A1	10	84.1262	3.32193	6.39448			29.4028	10	4.87788	3.32193		0.591192	0.351351
EGFR	40.1053	105.509	5.32572	6.72122			33.5527	62.5866	5.06836	5.96778		0.704465	0.302289
EGR1	19.1752	32.5293	4.26117	5.02367			10	10	3.32193	3.32193		0.400399	0.0370999
EN1	20.5643	39.33	4.36207	5.29756			23.794	16.9	4.57253	4.07895		0.705112	0.220556
FASN	10	10	3.32193	3.32193			10	10	3.32193	3.32193		1	-
STRA6	10	10	3.32193	3.32193			10	10	3.32193	3.32193		1	-
FN1	856.209	591.996	9.74182	9.20944			884.375	607.043	9.78851	9.24565		1.02915	0.461563
FOS	10	10	3.32193	3.32193			10	24.4669	3.32193	4.61276		1.56419	0.211325
GADD45A	59.0955	281.392	5.88498	8.13644			126.534	99.9166	6.98338	6.64265		0.871944	0.439068
Gene Target	No Virus (1)	No Virus (2)	log2 (1)	log2 (2)			ΔgD (1)	ΔgD (2)	log2 (1)	log2 (2)		Fold	p =
GYS1	50.2615	10	5.65138	3.32193			10	28.5561	3.32193	4.83573		0.753757	0.398364
HHIP	10	10	3.32193	3.32193			10	10	3.32193	3.32193		1	-
HK2	10	42.2587	3.32193	5.40118			10	22.0433	3.32193	4.46227		0.722238	0.365202
FOXA2	10	10	3.32193	3.32193			10	10	3.32193	3.32193		1	-
HOXA1	10	10	3.32193	3.32193			11.8271	31.6317	3.56403	4.9833		1.9342	0.155941
HOXB1	10	24.1542	3.32193	4.5942			10	10	3.32193	3.32193		0.643433	0.211325
HSF1	17.2459	69.21	4.10818	6.11291			10	10	3.32193	3.32193		0.289449	0.108144
HSPB1	437.79	599.721	8.7741	9.22815			394.162	403.025	8.62265	8.65473		0.777851	0.126141
HSPCA	737.735	646.913	9.52696	9.33743			778.352	596.454	9.60428	9.22027		0.986287	0.467178
ICAM1	15.4065	69.4384	3.94546	6.11766			10	44.7324	3.32193	5.48325		0.646635	0.360612
IGFBP3	780.943	746.14	9.60907	9.5433			825.521	655.99	9.68916	9.35753		0.964035	0.392085
IL2	20.4658	10	4.35514	3.32193			10	10	3.32193	3.32193		0.699014	0.211325
IL2RA	16.998	29.405	4.08729	4.87799			10	24.2362	3.32193	4.59909		0.696344	0.279423
IL4	10	27.7518	3.32193	4.79451			14.7282	56.6908	3.88051	5.82504		1.73454	0.290796
IL4R	10	30.0386	3.32193	4.90874			10	10.9931	3.32193	3.45852		0.60495	0.229324
IRF1	17.7726	10	4.15158	3.32193			16.5807	10	4.05143	3.32193		0.965886	0.468015
JUN	10	25.3649	3.32193	4.66476			10	27.4771	3.32193	4.78016		1.0408	0.479436
JUNB	14.9005	43.8285	3.89729	5.4538			10	10	3.32193	3.32193		0.39131	0.112055
KLK2	32.7147	10	5.03187	3.32193			10	10	3.32193	3.32193		0.552877	0.211325
KLK3	10	10	3.32193	3.32193			10	25.62	3.32193	4.6792		1.60062	0.211325
LEP	22.6	19.8397	4.49825	4.31032			10	10	3.32193	3.32193		0.472256	0.00372637
LTA	10	10	3.32193	3.32193			10	53.171	3.32193	5.73257		2.30588	0.211325
MDM2	17.7217	35.07	4.14744	5.13216			12.5765	36.5575	3.65266	5.19209		0.860096	0.417034
CXCL9	14.08	18.1673	3.81558	4.18327			34.3972	26.0787	5.10422	4.7048		1.87266	0.0396923
MMP10	63.9853	141.904	5.99967	7.14877			80.0162	89.2086	6.32222	6.47911		0.886656	0.396477
MMP7	10	42.2253	3.32193	5.40004			10	153.468	3.32193	7.26179		1.90644	0.358287
MYC	48.8	87.5967	5.60881	6.45281			92.31	54.955	6.52842	5.78018		1.08937	0.423494
NFKB1	42.0667	99.4988	5.39461	6.63661			15.4769	73.2657	3.95205	6.19507		0.520492	0.269457
NFKBIA	29.8822	152.91	4.90121	7.25654			75.2436	92.0915	6.2335	6.525		1.23146	0.411908
NOS2A	10	31.8764	3.32193	4.99442			10	46.433	3.32193	5.53708		1.20692	0.431528
ODC1	148.559	160.388	7.2149	7.32542			207.404	132.702	7.6963	7.05204		1.07476	0.390229
PECAM1	10	10	3.32193	3.32193			10	10	3.32193	3.32193		1	-
PGR	10	10	3.32193	3.32193			10	10	3.32193	3.32193		1	-
TP53I3	10	35.8857	3.32193	5.16534			10	11.4461	3.32193	3.51679		0.564766	0.233827
PRKCA	10	10	3.32193	3.32193			25.9029	10	4.69504	3.32193		1.60944	0.211325
PRKCB1	12.1216	10	3.59951	3.32193			27.6858	10	4.79108	3.32193		1.51129	0.254527
Gene Target	No Virus (1)	No Virus (2)	log2 (1)	log2 (2)			ΔgD (1)	ΔgD (2)	log2 (1)	log2 (2)		Fold	p =
PRKCE	44.7666	67.9789	5.48435	6.08701			10	72.5345	3.32193	6.1806		0.488212	0.276131
PTCH	10	10	3.32193	3.32193			17.4876	10	4.12826	3.32193		1.32241	0.211325
PTCH2	10	25.02	3.32193	4.64501			10	10	3.32193	3.32193		0.632203	0.211325
PTGS2	11.2263	25.7228	3.48881	4.68497			101.017	34.9745	6.65845	5.12823		3.4978	0.10197
RBP1	54.5261	31.4583	5.76887	4.97537			10	18.1662	3.32193	4.18318		0.325433	0.0548153
RBP2	28.8529	10	4.85064	3.32193			10	10	3.32193	3.32193		0.588716	0.211325
CCL2	644.898	332.258	9.33293	8.37616			752.455	513.154	9.55546	9.00325		1.3424	0.261122
SELE	10	10	3.32193	3.32193			10	10	3.32193	3.32193		1	-
SELPLG	10	24.87	3.32193	4.63633			10	10	3.32193	3.32193		0.634106	0.211325
WSB1	10	137.693	3.32193	7.10531			38.6512	67.7437	5.27244	6.08202		1.37899	0.416461
TFRC	44.5595	77.2299	5.47766	6.27109			61.9582	61.0003	5.95322	5.93074		1.04798	0.440203
TMEPAI	15.2115	49.2922	3.92709	5.62329			30.239	49.1004	4.91834	5.61766		1.40719	0.322446
TNF	10	26.4628	3.32193	4.72589			34.8748	10	5.12411	3.32193		1.14799	0.438834
TNFRSF10B	25.4233	10	4.66808	3.32193			45.9609	19.1342	5.52234	4.25808		1.85988	0.217285
FAS	32.4889	76.7489	5.02187	6.26207			77.2376	42.9883	6.27123	5.42587		1.15395	0.40447
FASLG	10	10	3.32193	3.32193			10	10	3.32193	3.32193		1	-
TP53	10	96.4732	3.32193	6.59206			25.621	10	4.67925	3.32193		0.515341	0.321571
VCAM1	10	10	3.32193	3.32193			10	10	3.32193	3.32193		1	-
WISP1	10	17.6491	3.32193	4.14153			10	10	3.32193	3.32193		0.752728	0.211325
WISP2	17.1588	10	4.10088	3.32193			10	38.7408	3.32193	5.27578		1.50259	0.316323
WISP3	10	10	3.32193	3.32193			19.8154	10	4.30855	3.32193		1.40767	0.211325
WNT1	10	35.6292	3.32193	5.15499			10	10	3.32193	3.32193		0.529782	0.211325
WNT2	20.1502	10	4.33272	3.32193			10	49.2918	3.32193	5.62328		1.56404	0.329369
TRIM25	10	80.9916	3.32193	6.3397			10	10	3.32193	3.32193		0.351382	0.211325

## Sheet: ΔgH
Gene Target	No Virus (1)	No Virus (2)	log2 (1)	log2 (2)			ΔgH (1)	ΔgH (2)	log2 (1)	log2 (2)		Fold	p =
A2M	13.08	10	3.70929	3.32193			10	65.28	3.32193	6.02857		2.23402	0.242816
ATF2	14.96	10	3.90304	3.32193			10	10	3.32193	3.32193		0.817587	0.211325
BAX	29.76	17.9	4.8953	4.16189			10	36.06	3.32193	5.17233		0.822754	0.40195
BCL2	10	10	3.32193	3.32193			16.81	20.48	4.07125	4.35614		1.85545	0.0122895
BCL2A1	10	10	3.32193	3.32193			10	20.25	3.32193	4.33985		1.42302	0.211325
BCL2L1	17.22	81.65	4.10601	6.35138			10	12.52	3.32193	3.64616		0.298406	0.13194
BIRC1	36.82	26.3	5.20242	4.71699			10	10	3.32193	3.32193		0.321351	0.0106322
BIRC2	10	10	3.32193	3.32193			18.67	15.77	4.22265	3.97911		1.71588	0.0117883
BIRC3	10	10	3.32193	3.32193			70.38	84.57	6.13709	6.40207		7.71494	0.0010071
BMP2	10	10	3.32193	3.32193			10	10	3.32193	3.32193		1	-
BMP4	10	76.31	3.32193	6.2538			27.44	10	4.77821	3.32193		0.599655	0.348161
BRCA1	10	22.15	3.32193	4.46923			10	10	3.32193	3.32193		0.671913	0.211325
CCND1	10	10	3.32193	3.32193			43.98	23.51	5.45878	4.5552		3.21554	0.0324793
CD5	10	10	3.32193	3.32193			10.71	10	3.42089	3.32193		1.03489	0.211325
CDK2	11.06	10	3.46728	3.32193			39.2	33.43	5.29278	5.06307		3.44218	0.00287935
CDKN1A	10	10	3.32193	3.32193			12.05	10	3.59096	3.32193		1.09772	0.211325
CDKN1B	10	10.99	3.32193	3.45812			10	10	3.32193	3.32193		0.953896	0.211325
CDKN1C	10	13.59	3.32193	3.76447			10	10	3.32193	3.32193		0.857808	0.211325
CDKN2A	33.73	51.68	5.07596	5.69153			10	10	3.32193	3.32193		0.239514	0.010783
CDKN2B	10	51.36	3.32193	5.68257			10	10	3.32193	3.32193		0.441253	0.211325
CDKN2C	10	10	3.32193	3.32193			10	10	3.32193	3.32193		1	-
CDKN2D	10	10	3.32193	3.32193			10	11.04	3.32193	3.46467		1.05071	0.211325
CDX1	10	10	3.32193	3.32193			10	11.92	3.32193	3.57531		1.09179	0.211325
CEBPB	22.37	10	4.48349	3.32193			10	21.98	3.32193	4.45812		0.991245	0.494479
CSF2	10	10	3.32193	3.32193			10	10	3.32193	3.32193		1	-
CSN2	10	10	3.32193	3.32193			10	21.76	3.32193	4.44361		1.47513	0.211325
CTSD	16.62	16.86	4.05485	4.07553			22.2	10	4.47249	3.32193		0.890086	0.39891
CYP19A1	10	10	3.32193	3.32193			10	10	3.32193	3.32193		1	-
EGFR	30.39	10	4.92552	3.32193			12.02	24.42	3.58736	4.60999		0.982788	0.490689
EGR1	10	10	3.32193	3.32193			10	11.9	3.32193	3.57289		1.09087	0.211325
EN1	10	10	3.32193	3.32193			10	10	3.32193	3.32193		1	-
FASN	10	10	3.32193	3.32193			13.08	10	3.70929	3.32193		1.14368	0.211325
STRA6	11.9	10	3.57289	3.32193			10	10	3.32193	3.32193		0.916698	0.211325
FN1	10	10	3.32193	3.32193			55.99	70.33	5.8071	6.13607		6.27517	0.00191578
FOS	10	25.58	3.32193	4.67694			10	10	3.32193	3.32193		0.625244	0.211325
GADD45A	38.29	72.67	5.2589	6.18329			79.58	133.91	6.31433	7.06512		1.95699	0.122655
Gene Target	No Virus (1)	No Virus (2)	log2 (1)	log2 (2)			ΔgH (1)	ΔgH (2)	log2 (1)	log2 (2)		Fold	p =
GYS1	10	10	3.32193	3.32193			10	10.38	3.32193	3.37573		1.01882	0.211325
HHIP	10	10	3.32193	3.32193			10	20.08	3.32193	4.32769		1.41704	0.211325
HK2	10	10	3.32193	3.32193			10	10	3.32193	3.32193		1	-
FOXA2	10	10	3.32193	3.32193			10	27.73	3.32193	4.79338		1.66523	0.211325
HOXA1	10	28.51	3.32193	4.8334			10	44.42	3.32193	5.47314		1.24822	0.415216
HOXB1	10	47.06	3.32193	5.55643			17.43	36.9	4.1235	5.20555		1.16906	0.436341
HSF1	10	10	3.32193	3.32193			18.38	13.61	4.20006	3.7666		1.58162	0.0463463
HSPB1	969.32	879.83	9.92083	9.78108			602.05	827.19	9.23374	9.69207		0.764163	0.123366
HSPCA	20.15	10	4.33271	3.32193			10	10	3.32193	3.32193		0.70447	0.211325
ICAM1	10	20.59	3.32193	4.36387			22.38	11.32	4.48414	3.5008		1.10924	0.426971
IGFBP3	652.57	592.95	9.34999	9.21177			721.1	750.52	9.49406	9.55175		1.18265	0.0419382
IL2	27.84	32.81	4.79909	5.03606			10	15.09	3.32193	3.91552		0.40645	0.027771
IL2RA	10	19.34	3.32193	4.27352			11.4	14.55	3.51096	3.86295		0.926095	0.423707
IL4	10	10	3.32193	3.32193			15.94	15.48	3.99458	3.95233		1.57083	0.000524727
IL4R	10	10	3.32193	3.32193			10	10.72	3.32193	3.42223		1.03537	0.211325
IRF1	10	10	3.32193	3.32193			10	10	3.32193	3.32193		1	-
JUN	14.08	39.38	3.81558	5.29939			10	26.88	3.32193	4.74846		0.696266	0.33112
JUNB	10	17.87	3.32193	4.15947			10	10	3.32193	3.32193		0.748062	0.211325
KLK2	17.63	10	4.13996	3.32193			23.47	62.94	4.55275	5.97591		2.89463	0.101338
KLK3	10	10	3.32193	3.32193			20.06	10	4.32625	3.32193		1.41633	0.211325
LEP	25.45	10	4.66959	3.32193			10	11.73	3.32193	3.55213		0.678899	0.249805
LTA	15.04	22.65	3.91073	4.50144			13.73	17.77	3.77926	4.15137		0.846293	0.280818
MDM2	10	10	3.32193	3.32193			10	10	3.32193	3.32193		1	-
CXCL9	10	24.82	3.32193	4.63343			10	10	3.32193	3.32193		0.634745	0.211325
MMP10	10	10	3.32193	3.32193			17.86	34.88	4.15866	5.12433		2.49591	0.0559319
MMP7	10	10	3.32193	3.32193			25.91	35.81	4.69544	5.16229		3.04604	0.0102279
MYC	10	10	3.32193	3.32193			10	61.72	3.32193	5.94767		2.48435	0.211325
NFKB1	10	10	3.32193	3.32193			27.62	34.53	4.78764	5.10978		3.08823	0.00483062
NFKBIA	13.5	10	3.75489	3.32193			30.49	28.61	4.93026	4.83845		2.54197	0.0129917
NOS2A	10	10	3.32193	3.32193			59.87	107.22	5.90376	6.74443		8.01203	0.00952234
ODC1	163.26	150.5	7.35103	7.23362			48.19	35.35	5.59066	5.14364		0.263309	0.00705239
PECAM1	10	17.71	3.32193	4.14649			38.13	44.34	5.25285	5.47054		3.08974	0.0311498
PGR	23.04	16.19	4.52607	4.01703			10	18.4	3.32193	4.20163		0.702335	0.210725
TP53I3	12.09	16.55	3.59574	4.04876			13.69	44.22	3.77505	5.46663		1.7394	0.229008
PRKCA	10	10	3.32193	3.32193			18.56	10	4.21412	3.32193		1.36235	0.211325
PRKCB1	10	10	3.32193	3.32193			14.13	10	3.82069	3.32193		1.1887	0.211325
Gene Target	No Virus (1)	No Virus (2)	log2 (1)	log2 (2)			ΔgH (1)	ΔgH (2)	log2 (1)	log2 (2)		Fold	p =
PRKCE	10	17.33	3.32193	4.1152			10	18.05	3.32193	4.17393		1.02056	0.482175
PTCH	10	10	3.32193	3.32193			12.54	10	3.64847	3.32193		1.11982	0.211325
PTCH2	10	10	3.32193	3.32193			10	22.71	3.32193	4.50526		1.50698	0.211325
PTGS2	21.06	16.03	4.39643	4.0027			18.35	21.51	4.19771	4.42694		1.08129	0.334826
RBP1	10	10	3.32193	3.32193			10	10	3.32193	3.32193		1	-
RBP2	10	10	3.32193	3.32193			10	10	3.32193	3.32193		1	-
CCL2	534.69	615.75	9.06256	9.2662			1083.7	1378.47	10.0817	10.4289		2.1301	0.0161885
SELE	10	10	3.32193	3.32193			10	10	3.32193	3.32193		1	-
SELPLG	10	21.84	3.32193	4.4489			10	10	3.32193	3.32193		0.676665	0.211325
WSB1	29.61	21.68	4.88801	4.43829			10	44.64	3.32193	5.48027		0.833899	0.417114
TFRC	10	10	3.32193	3.32193			10	10	3.32193	3.32193		1	-
TMEPAI	62.31	65.38	5.96139	6.03078			21.43	19.26	4.42156	4.26754		0.318301	0.00130273
TNF	10	10	3.32193	3.32193			10	10	3.32193	3.32193		1	-
TNFRSF10B	10	10	3.32193	3.32193			10	11.45	3.32193	3.51728		1.07005	0.211325
FAS	43.93	66.09	5.45713	6.04636			21.43	19.26	4.42156	4.26754		0.377043	0.0218876
FASLG	10	12.19	3.32193	3.60763			10	10	3.32193	3.32193		0.905729	0.211325
TP53	10	10	3.32193	3.32193			10	14.48	3.32193	3.85599		1.20333	0.211325
VCAM1	10	10	3.32193	3.32193			10	10	3.32193	3.32193		1	-
WISP1	10	10	3.32193	3.32193			10	10	3.32193	3.32193		1	-
WISP2	42.43	47.27	5.40701	5.56285			10	10	3.32193	3.32193		0.223291	0.000647604
WISP3	10	10	3.32193	3.32193			10	10	3.32193	3.32193		1	-
WNT1	10	10	3.32193	3.32193			10	10	3.32193	3.32193		1	-
WNT2	10	10	3.32193	3.32193			10	10	3.32193	3.32193		1	-
TRIM25	10	10.66	3.32193	3.41414			10	10	3.32193	3.32193		0.968549	0.211325
